# Supplementary material for: Hydrogel Based on Nanoclay and Gelatin Methacrylate Polymeric Matrix as a Potential Osteogenic Application
Source: J Funct Biomater. 2023 Jan 29;14(2):74. doi: 10.3390/jfb14020074 (PMC9961749; doi:10.3390/jfb14020074)
Supplement: Supplementary file 1 [file jfb-14-00074-s001.zip]

Archive with 1 entries (1 files):
- jfb-2082997-supplementary.pdf
